# Supplementary material for: Northern blotting of endogenous full-length human-specific LINE-1 RNA
Source: Biol Methods Protoc. 2024 May 28;9(1):bpae036. doi: 10.1093/biomethods/bpae036 (PMC11320832; doi:10.1093/biomethods/bpae036)
Supplement: bpae036_Supplementary_Data [file bpae036_supplementary_data.zip]

Archive with 2 entries (2 files):
- Revised Appendix.pdf
- Full gels.pdf
